# Supplementary material for: A critical revision of the fossil record, stratigraphy and diversity of the Neogene seal genus Monotherium (Carnivora, Phocidae)
Source: R Soc Open Sci. 2018 May 9;5(5):171669. doi: 10.1098/rsos.171669 (PMC5990722; doi:10.1098/rsos.171669)
Supplement: Supplemental information 2: phylogenetic character matrix [file rsos171669supp2.nex]

#NEXUS
[written Thu Jan 25 15:41:22 CET 2018 by Mesquite  version 3.2 (build 801) at Leonards-MacBook-Pro.local/10.26.90.76]

BEGIN TAXA;
	TITLE Taxa;
	DIMENSIONS NTAX=27;
	TAXLABELS
		Enaliarctos_mealsi Pteronarctos_goedertae Thalassoleon_mexicanus Otaria_flavescens Allodesmus_kernensis Acrophoca_longirostris Hadrokirus_martini Homiphoca_capensis Piscophoca_pacifica Pliophoca_etrusca Leptonychotes_weddelli Lobodon_carcinophaga Hydrurga_leptonyx Ommatophoca_rossi Monachus_monachus Mirounga_leonina Erignathus_barbatus Halichoerus_grypus Phoca_vitulina Leptophoca_proxima Kawas_benegasorum Nanophoca_vitulinoides Devinophoca_claytoni Noriphoca_gaudini Monotherium_wymani Frisiphoca_affine Frisiphoca_aberratum 
	;

END;


BEGIN CHARACTERS;
	TITLE  Character_Matrix;
	DIMENSIONS  NCHAR=80;
	FORMAT DATATYPE = STANDARD GAP = - MISSING = ? SYMBOLS = "  0 1 2 3 4 5 6 7 8 9";
	CHARSTATELABELS 
		1 'Premaxilla-nasal suture: (0) extensive; (1) weakly reduced; (2) strongly reduced.', 2 'Premaxilla-maxilla suture: 0) entirely lateral to nasal cavity; 1) anterior portion partially included in nasal cavity; (2) entirely within nasal cavity.', 3 'Nasals, shape of posterior edge: (0) pointed; (1) rounded or square; (2) frontals insert between nasals.', 4 'Facial angle: (0) snout more anteriorly than dorsally (angle 45� or more); (1) snout opening more dorsally than anteriorly (angle 45� or less).', 5 'Lateral border of opening of nasal cavity in lateral view: (0) rectilinear or weakly concave; (1) strongly concave.', 6 'Position of posterior end of nasals: (0) anterior to maxilla-frontal suture; (1) posterior to maxilla-frontal suture but greatly anterior to the level of the jugal-squamosal suture; (2) almost reaches the level of the jugal-squamosal suture.', 7 'Alveolar process of maxilla: (0) facing ventrally; (1) facing anteroventrally posterior to P1', 8 'Maxillary process of jugal (at level of the anteroventral border of the orbit) in lateral view: (0) thin and low and increasing progressively posteriorly; (1) thick and high and increasing abruptly posteriorly.', 9 'Position of anterior opening of infraorbital foramen in ventral view: (0) anterior to M1; (1) level or posterior to M1.', 10 'Jugal, anterior end in dorsal view: (0) lateral to infraorbital foramen; (1) above or medial to the lateral margin of the infraorbital foramen.', 11 'Jugal, direction of arch of anterior portion: (0) downwards; (1) flat, no distinct arch; (2) upwards.', 12 'Squamosal-jugal articulation: (0) splintlike; (1) mortised. (adapted from Berta & Wyss, 1994)', 13 'Ventral edge of the zygomatic arch, in anterior view: (0) higher than alveolar plane; (1) level with the alveolar plane (or very close to).', 14 'Supraorbital process of frontal: (0) absent or weakly developed; (1) strongly developed.', 15 'Orbital vacuities: (0) absent; (1) present. (Berta & Wyss, 1994)', 16 'Interorbital, least width: 0) in posteriormost portion of interorbital septum; 1) in anterior half of the interorbital septum.', 17 'Interorbital least width:braincase width ratio: (0) high (i.e., much more than 20% of width of skull); (1) moderate (i.e., approximately 20%); (2) low (i.e., much less than 20%); (3) very low (i.e., 5% or less).', 18 'Major axes of glenoid fossae: (0) sub-parallel; (1) slightly convergent posteriorly.', 19 'Orientation of medial margins of tympanic bullae: (0) diverging posteriorly; (1) parasagittal.', 20 'Lateral end of tympanic bulla: (0) medial to level of mid-width of glenoid fossa; (1) lateral to level of mid-width of glenoid fossa.', 21 'Inflation of tympanic bulla: (0) weak; (1) moderate; (2) strong.', 22 'Carotid canal, posterior opening: (0) visible in ventral view (i.e., at least partially facing ventrally); (1) not visible in ventral view (i.e., opening having very little ventral aspect).', 23 'Posterior opening of the carotid canal and posterior lacerate foramen: (0) clearly separated; (1) coalescent.', 24 'Mastoid: 0) not visible in dorsal view; 1) visible (Berta and Wyss 1994).', 25 'Heavily pachyosteosclerotic mastoid: (0) absent; (1) present.', 26 'Relation of paroccipital process to mastoid: (0) connected by a low and discontinuous ridge; (1) connected by a high and continuous ridge; (2) well separated.', 27 'Pterygoid process: (0) rounded with convex lateral margin; (1) flat with concave lateral margin.', 28 'Alisphenoid canal: (0) present; (1) absent.', 29 'Direction of occipital condyles in occipital view: (0) ventral; (1) diverging dorsally.', 30 'Shape of head of malleus: (0) broad and circular; (1) slender and elliptic.', 31 'Tooth rows: (0) parallel; (1) diverging posteriorly.', 32 'Upper incisors: (0) three; (1) two; (2) one (ordered).', 33 'Premolars: (0) parallel to toothrow axis; (1) obliquely oriented in toothrow.', 34 'Diastema between P4 and M1: (0) large; (1) reduced.', 35 'Lower incisors: (0) three; (1) two; (2) one (ordered).', 36 'Lateral incisor, relative size: (0) incisiform; (1) intermediate shape; (2) caniniform.', 37 'Upper incisor, roots: (0) strongly transversely compressed; (1) moderately transversely compressed.', 38 'P2-4, p2-4, roots: (0) at least one triple-rooted; (1) double-rooted; (2) single-rooted (according to Berta and Wyss, 1994).', 39 'Postcanine teeth, crowns: (0) prominently multi-cusped; (1) single-cusped or weakly multi-cusped.', 40 'Postcanine teeth, lingual cingulum: (0) well developed; (1) not or poorly developed', 41 'M1 and m1, roots: 0) double-rooted or triple-rooted; 1) single-rooted.', 42 'M2: (0) present; (1) absent.', 43 'p4, size comparison m1: (0) about equal in size; (1) p4 larger than m1.', 44 'Atlas, transverse foramen: (0) visible in posterior view; (1) at least partially visible in dorsal view.', 45 'Atlas, direction of transverse process in lateral view: (0) oblique; (1) sub-vertical.', 46 'Scapula: (0) two ridges on lateral side do not join near glenoid; (1) two ridges on lateral side join near glenoid.', 47 'Humerus, lesser tubercle and head: (0) head higher or at same level as lesser tubercle; (1) tubercle higher.', 48 'Humerus, greater tubercle height: (0) below level of head; (1) at level of head or slightly above; (2) above level of head.', 49 'Humerus, supinator: (0) strongly developed; (1) poorly developed.', 50 'Humerus, deltopectoral crest; (0) smooth distal termination; (1) sharp distal termination.', 51 'Humerus, length of deltoid crest: (0) shorter than or subequal to one-half length of the bone, confined to the proximal half of the bone; (1) longer than one-half length of the bone.', 52 'Humerus, transverse bar in bicipital groove: (0) absent; (1) present.', 53 'Humerus, entepicondylar foramen: (0) absent; (1) present', 54 'Radius, location radial tuberosity: 0) medial side; 1) posteromedial side.', 55 'Ulna, distal end of styloid process: 0) distally pointed; 1) flattened.', 56 'Metacarpal I, length: (0) slightly longer than mcII; (1) much longer.', 57 'Metapodials, head: (0) keeled with trochleated phalangeal articulations; (1) smooth, with phalanges flat, articulations hingelike.', 58 'Sacrum, number of fused vertebrae: (0) two; (1) three; (2) four.', 59 'Innominate, anterodorsal iliac spine: (0) dorsal to anteroventral iliac spine; (1) posterodorsal to the anteroventral iliac spine', 60 'Innominate, posteroventral iliac spine (=iliac tuberosity): (0) small or absent; (1) large and strongly protruding.', 61 'Innominate, iliopectineal eminence: (0) strongly developed; (1) moderately well developed; (2) small or absent.', 62 'Innominate, ilium: (0) shallow gluteal fossa; (1) deep gluteal fossa.', 63 'Innominate, ilium: (0) weakly everted wing; (1) moderately everted; (2) strongly everted wing.', 64 'Innominate, ilium: (0) long, compared to postacetabular region; (1) short.', 65 'Innominate, ischial spine: (0) unenlarged; (1) enlarged.', 66 'Femur, lesser trochanter: (0) present; (1) absent (Berta and Wyss 1994:54).', 67 'Femur, neck, relative size: (0) thick; (1) narrow.', 68 'Femur, distal condyles: (0) roughly similar in size or slight size difference; (1) large size difference.', 69 'Femur, epiphyses: (0) distal epiphysis wider than proximal; (1) widths of proximal and distal epiphyses about equal; (2) proximal epiphysis wider than distal one.', 70 'Femur, diaphysis: (0) minimum width less than or about equal to two-thirds width of proximal epiphysis; (1) minimum width more than two-thirds width of proximal epiphysis.', 71 'Femur, head and greater trochanter: (0) head reaches higher than greater trochanter; (1) both reach same level; (2) greater trochanter reaches higher than head.', 72 'Femur, trochanteric fossa: (0) little reduced; (1) strongly reduced or absent.', 73 'Femur, orientation of fossa for m. peroneus longus: (0) lateral; (1) anterolateral', 74 'Tibia and fibula: (0) proximal epiphyses not fused; (1) proximal epiphyses fused.', 75 'Tibia, development post-tibial fossa: (0) weak; (1) strong', 76 'Astragalus, calcaneal process: (0) absent; (1) poorly developed; (2) well developed (ordered).', 77 'Sustentacular facet of the astragalus: (0) oval-shaped and narrowed at contact with cuboid facet; (1) long (at least twice longer than wide), slender and strongly bent medially; (2) short and tongue-like with no narrowing at contact with cuboid facet.', 78 'Calcaneum, articular surface for fibula: (0) absent or very reduced; (1) well developed.', 79 'Metatarsal I, articular surface for metatarsal II: (0) oriented laterally; (1) oriented dorsolaterally; (2) inconspicuous.', 80 'Metatarsal III, length: (0) less than 50% shorter than metatarsal I; (1) approximately 50% shorter (or more) than metatarsal I.' ; 
	MATRIX
	Enaliarctos_mealsi      001001010?0000000100000000000?100100100100100?000010010?0110200(0 1)00002000?000?0?0
	Pteronarctos_goedertae  00100101(0 1)0000000100100000100?11000?1100?00000001???0?????????????????????0??????
	Thalassoleon_mexicanus  0021010001000110100000?00100??0000101101000??0021100000011100000001000010000?0??
	Otaria_flavescens       00200000002001101000001001000000011212111010000210100000111000000010100101000020
	Allodesmus_kernensis    110102001?0100(0 1)0200000?002100?00001012101010000011100100111000000111210100010000
	Acrophoca_longirostris  ?1010100111110?0201110001211101100110110010100011010001?110000011100010111022111
	Hadrokirus_martini      11011111111100?02011100012111?1111101110010100???????????????????????????1021???
	Homiphoca_capensis      1101110011211010001110001211111110101110010??0111010101?1?000001111101001112111?
	Piscophoca_pacifica     210111111121001020111000121111110010111001011001101100101?000001110???00?1021111
	Pliophoca_etrusca       ??0??1??1????0?0??????????????111??111100?0???11101100111????????111000101?220?1
	Leptonychotes_weddelli  21011200000110102011100012111011001111100101100110100111110010011100000111022111
	Lobodon_carcinophaga    21011200000110100011100012111111011111010100101010110111110010011100011011022111
	Hydrurga_leptonyx       21011200000110101011100012111011011111010101101110000111110010011100000111022111
	Ommatophoca_rossi       -2011210000110100011100112111011011111110101101010110111110010011100010111022111
	Monachus_monachus       21011100110100101001100012111011111111100100100110110010110010011110000111022011
	Mirounga_leonina        -2011100111100101001100012110011012112101101100010100011110010011100000111022011
	Erignathus_barbatus     20101100101100101101210112111010001011010110001201001110021110111101101101121000
	Halichoerus_grypus      20010101102100112101210112111010001202111110011001001100021111211101101001121000
	Phoca_vitulina          20000100112100112101210112111010001001010110011001001100021111211101101001121000
	Leptophoca_proxima      ???????????????????????????????????????????100010(0 1)1011????11100110110010011?????
	Kawas_benegasorum       ????????????????????????????????????????????????001?1??00???11011101?020????????
	Nanophoca_vitulinoides  ?????????????????????????????????????????????1000100110??(1 2)111(0 1)1111110020011210??
	Devinophoca_claytoni    2010110?(0 1)0???0?02111210112??1?1001?11100011?????????????????????????????????????
	Noriphoca_gaudini       ???10?0011(0 1)11?????????????????1000?0110001??????????????????????????????????????
	Monotherium_wymani      ???????????????????1100?12???0??????????????????????????????????????????????????
	Frisiphoca_affine       ??????????????????????????????????????????????0000111???????????????????????????
	Frisiphoca_aberratum    ??????????????????????????????????????????????0010111???????????????????????????

;

END;
BEGIN ASSUMPTIONS;
	TYPESET * UNTITLED   =  unord:  1 -  31 33 -  34 36 -  75 77 -  80, ord:  32 - 35\3 76;

END;

BEGIN MESQUITECHARMODELS;
	ProbModelSet * UNTITLED   =  'Mk1 (est.)':  1 -  80;
END;

BEGIN TREES;
	Title 'Trees from Mesquite''s heuristic search';
	LINK Taxa = Taxa;
	TRANSLATE
[0] 		1 Enaliarctos_mealsi,
[1] 		2 Pteronarctos_goedertae,
[2] 		3 Thalassoleon_mexicanus,
[3] 		4 Otaria_flavescens,
[4] 		5 Allodesmus_kernensis,
[5] 		6 Acrophoca_longirostris,
[6] 		7 Hadrokirus_martini,
[7] 		8 Homiphoca_capensis,
[8] 		9 Piscophoca_pacifica,
[9] 		10 Pliophoca_etrusca,
[10] 		11 Leptonychotes_weddelli,
[11] 		12 Lobodon_carcinophaga,
[12] 		13 Hydrurga_leptonyx,
[13] 		14 Ommatophoca_rossi,
[14] 		15 Monachus_monachus,
[15] 		16 Mirounga_leonina,
[16] 		17 Erignathus_barbatus,
[17] 		18 Halichoerus_grypus,
[18] 		19 Phoca_vitulina,
[19] 		20 Leptophoca_proxima,
[20] 		21 Kawas_benegasorum,
[21] 		22 Nanophoca_vitulinoides,
[22] 		23 Devinophoca_claytoni,
[23] 		24 Noriphoca_gaudini,
[24] 		25 Monotherium_wymani,
[25] 		26 Frisiphoca_affine,
[26] 		27 Frisiphoca_aberratum;
	TREE 'Tree 1 from search (criterion: minimize Tree value using character matrix)++++++' = (((1,(((18,19),17),(15,12))),4),5);
	TREE 'Tree 2 from search (criterion: minimize Tree value using character matrix)++++++' = ((4,5),(1,(((18,19),17),(15,12))));
	TREE 'Tree 3 from search (criterion: minimize Tree value using character matrix)++++++' = (4,((1,(((18,19),17),(15,12))),5));
	TREE 'Tree 4 from search (criterion: minimize Tree value using character matrix)++++++' = ((((((18,19),17),(15,12)),1),4),5);
	TREE 'Tree 5 from search (criterion: minimize Tree value using character matrix)++++++' = (((1,(((18,19),17),(15,12))),4),5);
	TREE 'Tree 6 from search (criterion: minimize Tree value using character matrix)++++++' = (((1,(((18,19),17),(15,12))),4),5);
	TREE 'Tree 7 from search (criterion: minimize Tree value using character matrix)++++++' = (((1,(((18,19),17),(15,12))),4),5);
	TREE 'Tree 8 from search (criterion: minimize Tree value using character matrix)++++++' = (((1,(((18,19),17),(15,12))),4),5);
	TREE 'Tree 9 from search (criterion: minimize Tree value using character matrix)++++++' = (((1,(((18,19),17),(15,12))),4),5);
	TREE 'Tree 10 from search (criterion: minimize Tree value using character matrix)++++++' = (((1,(((18,19),17),(15,12))),4),5);
	TREE 'Tree 11 from search (criterion: minimize Tree value using character matrix)++++++' = (((1,(((18,19),17),(15,12))),4),5);
	TREE 'Tree 12 from search (criterion: minimize Tree value using character matrix)++++++' = (((1,(((18,19),17),(15,12))),4),5);
	TREE 'Tree 13 from search (criterion: minimize Tree value using character matrix)++++++' = (((1,(((18,19),17),(15,12))),4),5);
	TREE 'Tree 14 from search (criterion: minimize Tree value using character matrix)++++++' = (((1,(((18,19),17),(15,12))),4),5);
	TREE 'Tree 15 from search (criterion: minimize Tree value using character matrix)++++++' = (((1,(((18,19),17),(15,12))),4),5);
	TREE 'Tree 16 from search (criterion: minimize Tree value using character matrix)++++++' = (((1,(((18,19),17),(15,12))),4),5);
	TREE 'Tree 17 from search (criterion: minimize Tree value using character matrix)++++++' = (((1,(((18,19),17),(15,12))),4),5);
	TREE 'Tree 18 from search (criterion: minimize Tree value using character matrix)++++++' = (((1,(((18,19),17),(15,12))),4),5);
	TREE 'Tree 19 from search (criterion: minimize Tree value using character matrix)++++++' = (((1,(((18,19),17),(15,12))),4),5);
	TREE 'Tree 20 from search (criterion: minimize Tree value using character matrix)++++++' = (((1,(((18,19),17),(15,12))),4),5);
	TREE 'Tree 21 from search (criterion: minimize Tree value using character matrix)++++++' = (((1,(((18,19),17),(15,12))),4),5);
	TREE 'Tree 22 from search (criterion: minimize Tree value using character matrix)++++++' = (((1,(((18,19),17),(15,12))),4),5);
	TREE 'Tree 23 from search (criterion: minimize Tree value using character matrix)++++++' = (((1,(((18,19),17),(15,12))),4),5);
	TREE 'Tree 24 from search (criterion: minimize Tree value using character matrix)++++++' = (((1,(((18,19),17),(15,12))),4),5);
	TREE 'Tree 25 from search (criterion: minimize Tree value using character matrix)++++++' = (((1,(((18,19),17),(15,12))),4),5);
	TREE 'Tree 26 from search (criterion: minimize Tree value using character matrix)++++++' = (((1,(((18,19),17),(15,12))),4),5);
	TREE 'Tree 27 from search (criterion: minimize Tree value using character matrix)++++++' = (((1,(((18,19),17),(15,12))),4),5);
	TREE 'Tree 28 from search (criterion: minimize Tree value using character matrix)++++++' = (((1,(((18,19),17),(15,12))),4),5);
	TREE 'Tree 29 from search (criterion: minimize Tree value using character matrix)++++++' = (((1,(((18,19),17),(15,12))),4),5);
	TREE 'Tree 30 from search (criterion: minimize Tree value using character matrix)++++++' = (((1,(((18,19),17),(15,12))),4),5);
	TREE 'Tree 31 from search (criterion: minimize Tree value using character matrix)++++++' = (((1,(((18,19),17),(15,12))),4),5);
	TREE 'Tree 32 from search (criterion: minimize Tree value using character matrix)++++++' = ((1,(4,5)),(((18,19),17),(15,12)));
	TREE 'Tree 33 from search (criterion: minimize Tree value using character matrix)++++++' = ((1,(4,5)),(((18,19),17),(15,12)));
	TREE 'Tree 34 from search (criterion: minimize Tree value using character matrix)++++++' = ((1,(4,5)),(((18,19),17),(15,12)));
	TREE 'Tree 35 from search (criterion: minimize Tree value using character matrix)++++++' = (1,((4,5),(((18,19),17),(15,12))));
	TREE 'Tree 36 from search (criterion: minimize Tree value using character matrix)++++++' = (((4,5),(((18,19),17),(15,12))),1);
	TREE 'Tree 37 from search (criterion: minimize Tree value using character matrix)++++++' = (((4,5),1),(((18,19),17),(15,12)));
	TREE 'Tree 38 from search (criterion: minimize Tree value using character matrix)++++++' = ((4,5),(1,(((18,19),17),(15,12))));
	TREE 'Tree 39 from search (criterion: minimize Tree value using character matrix)++++++' = ((4,5),(1,(((18,19),17),(15,12))));
	TREE 'Tree 40 from search (criterion: minimize Tree value using character matrix)++++++' = ((4,5),(1,(((18,19),17),(15,12))));
	TREE 'Tree 41 from search (criterion: minimize Tree value using character matrix)++++++' = ((4,5),(1,(((18,19),17),(15,12))));
	TREE 'Tree 42 from search (criterion: minimize Tree value using character matrix)++++++' = ((4,5),(1,(((18,19),17),(15,12))));
	TREE 'Tree 43 from search (criterion: minimize Tree value using character matrix)++++++' = ((4,5),(1,(((18,19),17),(15,12))));
	TREE 'Tree 44 from search (criterion: minimize Tree value using character matrix)++++++' = ((4,5),(1,(((18,19),17),(15,12))));
	TREE 'Tree 45 from search (criterion: minimize Tree value using character matrix)++++++' = ((4,5),(1,(((18,19),17),(15,12))));
	TREE 'Tree 46 from search (criterion: minimize Tree value using character matrix)++++++' = ((4,5),(1,(((18,19),17),(15,12))));
	TREE 'Tree 47 from search (criterion: minimize Tree value using character matrix)++++++' = ((4,5),(1,(((18,19),17),(15,12))));
	TREE 'Tree 48 from search (criterion: minimize Tree value using character matrix)++++++' = ((4,5),(1,(((18,19),17),(15,12))));
	TREE 'Tree 49 from search (criterion: minimize Tree value using character matrix)++++++' = ((4,5),(1,(((18,19),17),(15,12))));
	TREE 'Tree 50 from search (criterion: minimize Tree value using character matrix)++++++' = ((4,5),(1,(((18,19),17),(15,12))));
	TREE 'Tree 51 from search (criterion: minimize Tree value using character matrix)++++++' = ((4,5),(1,(((18,19),17),(15,12))));
	TREE 'Tree 52 from search (criterion: minimize Tree value using character matrix)++++++' = ((4,5),(1,(((18,19),17),(15,12))));
	TREE 'Tree 53 from search (criterion: minimize Tree value using character matrix)++++++' = ((4,5),(1,(((18,19),17),(15,12))));
	TREE 'Tree 54 from search (criterion: minimize Tree value using character matrix)++++++' = ((4,5),(1,(((18,19),17),(15,12))));
	TREE 'Tree 55 from search (criterion: minimize Tree value using character matrix)++++++' = ((4,5),(1,(((18,19),17),(15,12))));
	TREE 'Tree 56 from search (criterion: minimize Tree value using character matrix)++++++' = ((4,5),(1,(((18,19),17),(15,12))));
	TREE 'Tree 57 from search (criterion: minimize Tree value using character matrix)++++++' = ((4,5),(1,(((18,19),17),(15,12))));
	TREE 'Tree 58 from search (criterion: minimize Tree value using character matrix)++++++' = ((4,5),(1,(((18,19),17),(15,12))));
	TREE 'Tree 59 from search (criterion: minimize Tree value using character matrix)++++++' = ((4,5),(1,(((18,19),17),(15,12))));
	TREE 'Tree 60 from search (criterion: minimize Tree value using character matrix)++++++' = ((4,5),(1,(((18,19),17),(15,12))));
	TREE 'Tree 61 from search (criterion: minimize Tree value using character matrix)++++++' = ((4,5),(1,(((18,19),17),(15,12))));
	TREE 'Tree 62 from search (criterion: minimize Tree value using character matrix)++++++' = ((4,5),(1,(((18,19),17),(15,12))));
	TREE 'Tree 63 from search (criterion: minimize Tree value using character matrix)++++++' = ((4,5),(1,(((18,19),17),(15,12))));
	TREE 'Tree 64 from search (criterion: minimize Tree value using character matrix)++++++' = ((4,5),(1,(((18,19),17),(15,12))));
	TREE 'Tree 65 from search (criterion: minimize Tree value using character matrix)++++++' = ((4,5),(1,(((18,19),17),(15,12))));
	TREE 'Tree 66 from search (criterion: minimize Tree value using character matrix)++++++' = ((4,5),(1,(((18,19),17),(15,12))));
	TREE 'Tree 67 from search (criterion: minimize Tree value using character matrix)++++++' = ((4,5),(1,(((18,19),17),(15,12))));
	TREE 'Tree 68 from search (criterion: minimize Tree value using character matrix)++++++' = (4,(((((18,19),17),(15,12)),1),5));
	TREE 'Tree 69 from search (criterion: minimize Tree value using character matrix)++++++' = (4,((1,(((18,19),17),(15,12))),5));
	TREE 'Tree 70 from search (criterion: minimize Tree value using character matrix)++++++' = (4,((1,(((18,19),17),(15,12))),5));
	TREE 'Tree 71 from search (criterion: minimize Tree value using character matrix)++++++' = (4,((1,(((18,19),17),(15,12))),5));
	TREE 'Tree 72 from search (criterion: minimize Tree value using character matrix)++++++' = (4,((1,(((18,19),17),(15,12))),5));
	TREE 'Tree 73 from search (criterion: minimize Tree value using character matrix)++++++' = (4,((1,(((18,19),17),(15,12))),5));
	TREE 'Tree 74 from search (criterion: minimize Tree value using character matrix)++++++' = (4,((1,(((18,19),17),(15,12))),5));
	TREE 'Tree 75 from search (criterion: minimize Tree value using character matrix)++++++' = (4,((1,(((18,19),17),(15,12))),5));
	TREE 'Tree 76 from search (criterion: minimize Tree value using character matrix)++++++' = (4,((1,(((18,19),17),(15,12))),5));
	TREE 'Tree 77 from search (criterion: minimize Tree value using character matrix)++++++' = (4,((1,(((18,19),17),(15,12))),5));
	TREE 'Tree 78 from search (criterion: minimize Tree value using character matrix)++++++' = (4,((1,(((18,19),17),(15,12))),5));
	TREE 'Tree 79 from search (criterion: minimize Tree value using character matrix)++++++' = (4,((1,(((18,19),17),(15,12))),5));
	TREE 'Tree 80 from search (criterion: minimize Tree value using character matrix)++++++' = (4,((1,(((18,19),17),(15,12))),5));
	TREE 'Tree 81 from search (criterion: minimize Tree value using character matrix)++++++' = (4,((1,(((18,19),17),(15,12))),5));
	TREE 'Tree 82 from search (criterion: minimize Tree value using character matrix)++++++' = (4,((1,(((18,19),17),(15,12))),5));
	TREE 'Tree 83 from search (criterion: minimize Tree value using character matrix)++++++' = (4,((1,(((18,19),17),(15,12))),5));
	TREE 'Tree 84 from search (criterion: minimize Tree value using character matrix)++++++' = (4,((1,(((18,19),17),(15,12))),5));
	TREE 'Tree 85 from search (criterion: minimize Tree value using character matrix)++++++' = (4,((1,(((18,19),17),(15,12))),5));
	TREE 'Tree 86 from search (criterion: minimize Tree value using character matrix)++++++' = (4,((1,(((18,19),17),(15,12))),5));
	TREE 'Tree 87 from search (criterion: minimize Tree value using character matrix)++++++' = (4,((1,(((18,19),17),(15,12))),5));
	TREE 'Tree 88 from search (criterion: minimize Tree value using character matrix)++++++' = (4,((1,(((18,19),17),(15,12))),5));
	TREE 'Tree 89 from search (criterion: minimize Tree value using character matrix)++++++' = (4,((1,(((18,19),17),(15,12))),5));
	TREE 'Tree 90 from search (criterion: minimize Tree value using character matrix)++++++' = (4,((1,(((18,19),17),(15,12))),5));
	TREE 'Tree 91 from search (criterion: minimize Tree value using character matrix)++++++' = (4,((1,(((18,19),17),(15,12))),5));
	TREE 'Tree 92 from search (criterion: minimize Tree value using character matrix)++++++' = (4,((1,(((18,19),17),(15,12))),5));
	TREE 'Tree 93 from search (criterion: minimize Tree value using character matrix)++++++' = (4,((1,(((18,19),17),(15,12))),5));
	TREE 'Tree 94 from search (criterion: minimize Tree value using character matrix)++++++' = (4,((1,(((18,19),17),(15,12))),5));
	TREE 'Tree 95 from search (criterion: minimize Tree value using character matrix)++++++' = (4,((1,(((18,19),17),(15,12))),5));
	TREE 'Tree 96 from search (criterion: minimize Tree value using character matrix)++++++' = ((((((18,19),17),(15,12)),1),4),5);
	TREE 'Tree 97 from search (criterion: minimize Tree value using character matrix)++++++' = ((((((18,19),17),(15,12)),1),4),5);
	TREE 'Tree 98 from search (criterion: minimize Tree value using character matrix)++++++' = (((1,(((18,19),17),(15,12))),4),5);
	TREE 'Tree 99 from search (criterion: minimize Tree value using character matrix)++++++' = (((1,(((18,19),17),(15,12))),4),5);
	TREE 'Tree 100 from search (criterion: minimize Tree value using character matrix)++++++' = (((1,(((18,19),17),(15,12))),4),5);

END;


BEGIN TREES[!'Parameters: '];
	Title Default_Trees;
	LINK Taxa = Taxa;
	TRANSLATE
[0] 		1 Enaliarctos_mealsi,
[1] 		2 Pteronarctos_goedertae,
[2] 		3 Thalassoleon_mexicanus,
[3] 		4 Otaria_flavescens,
[4] 		5 Allodesmus_kernensis,
[5] 		6 Acrophoca_longirostris,
[6] 		7 Hadrokirus_martini,
[7] 		8 Homiphoca_capensis,
[8] 		9 Piscophoca_pacifica,
[9] 		10 Pliophoca_etrusca,
[10] 		11 Leptonychotes_weddelli,
[11] 		12 Lobodon_carcinophaga,
[12] 		13 Hydrurga_leptonyx,
[13] 		14 Ommatophoca_rossi,
[14] 		15 Monachus_monachus,
[15] 		16 Mirounga_leonina,
[16] 		17 Erignathus_barbatus,
[17] 		18 Halichoerus_grypus,
[18] 		19 Phoca_vitulina,
[19] 		20 Leptophoca_proxima,
[20] 		21 Kawas_benegasorum,
[21] 		22 Nanophoca_vitulinoides,
[22] 		23 Devinophoca_claytoni,
[23] 		24 Noriphoca_gaudini,
[24] 		25 Monotherium_wymani,
[25] 		26 Frisiphoca_affine,
[26] 		27 Frisiphoca_aberratum;
	TREE 'Default symmetrical+' = ((((26,(27,1)),(2,(3,4))),((5,6),(7,(8,9)))),(((10,(11,12)),(13,(14,15))),((16,(17,18)),((19,20),(21,24)))));
	TREE 'Default bush+' = (26,27,1,2,3,4,5,6,7,8,9,10,11,12,13,14,15,16,17,18,19,20,21,24);
	TREE 'Default ladder+' = (26,(27,(1,(2,(3,(4,(5,(6,(7,(8,(9,(10,(11,(12,(13,(14,(15,(16,(17,(18,(19,(20,(21,24)))))))))))))))))))))));

END;


BEGIN NOTES;

	TEXT   TAXON = 6 CHARACTER = 5 TEXT = 'contra Amson & Muizon (2013)';

	TEXT   TAXON = 1 CHARACTER = 10 TEXT = cut_away_from_illustrations_and_appears_to_be_fused_from_literature;

	TEXT   TAXON = 4 CHARACTER = 19 TEXT = different_from_Amson_&_Muizon_for_Otaria_byronia;

	TEXT   TAXON = 3 CHARACTER = 23 TEXT = not_visible_from_literature_and_illustrations_in_Repenning_&_Tedford;

	TEXT   TAXON = 3 CHARACTER = 29 TEXT = not_discernable_from_literature_or_illustrations;

	TEXT   TAXON = 19 CHARACTER = 38 TEXT = 'differs from other studies. In our opinion, the roots are definitely double-rooted.';

	TEXT   TAXON = 1 CHARACTER = 46 TEXT = 'Cannot be elucidated, based on small drawings and pictures in Berta & Ray';

	TEXT   TAXON = 1 CHARACTER = 56 TEXT = 'Not known, based on Berta & Ray';
	TEXT   TAXON = 10 CHARACTER = 56 TEXT = 1;
	TEXT   TAXON = 12 CHARACTER = 56 TEXT = check_with_muizon_1982;

	TEXT   TAXON = 4 CHARACTER = 69 TEXT = distal_slightly_smaller;

	TEXT   TAXON = 1 CHARACTER = 73 TEXT = cannot_be_observed_from_small_images_and_illustrations_by_Berta_&_Ray;

	TEXT   TAXON = 18 CHARACTER = 75 TEXT = 'BE&R say (0) ';

	TEXT   TAXON = 1 CHARACTER = 76 TEXT = 'score from Cozzuol (2001)';

	TEXT   TAXON = 1 CHARACTER = 77 TEXT = not_visible_from_literature;

	TEXT   TAXON = 1 CHARACTER = 79 TEXT = 'not visible from literature, but should be observable';

END;

Begin MESQUITE;
		MESQUITESCRIPTVERSION 2;
		TITLE AUTO;
		tell ProjectCoordinator;
		timeSaved 1516891287786;
		getEmployee #mesquite.minimal.ManageTaxa.ManageTaxa;
		tell It;
			setID 0 7217503538887850151;
			tell It;
				setDefaultOrder  16 20 36 88 17 46 18 45 19 40 43 130 39 44 2 42 61 102 6 38 21 27 26 24 28 22 23;
				attachments ;
			endTell;
		endTell;
		getEmployee #mesquite.charMatrices.ManageCharacters.ManageCharacters;
		tell It;
			setID 0 1724692540663096330;
			tell It;
				setDefaultOrder  276 359 152 63 48 68 59 69 60 62 156 54 75 73 53 429 4 74 72 82 67 297 77 314 65 64 130 129 78 79 70 433 88 87 395 218 438 133 19 22 455 50 15 83 84 193 29 235 282 283 33 95 134 333 331 267 266 55 184 185 281 85 212 227 49 36 209 37 38 39 45 208 179 86 188 103 104 105 107 108;
				attachments ;
			endTell;
			mqVersion 320;
			checksumv 0 3 270238655 null  getNumChars 80 numChars 80 getNumTaxa 27 numTaxa 27   short true   bits 7   states 7   sumSquaresStatesOnly 5196.0 sumSquares 5196.0 longCompressibleToShort false usingShortMatrix true   NumFiles 1 NumMatrices 1;
			mqVersion;
		endTell;
		getWindow;
		tell It;
			suppress;
			setResourcesState false false 181;
			setPopoutState 400;
			setExplanationSize 0;
			setAnnotationSize 0;
			setFontIncAnnot 0;
			setFontIncExp 0;
			setSize 1280 631;
			setLocation 0 23;
			setFont SanSerif;
			setFontSize 10;
			getToolPalette;
			tell It;
			endTell;
			desuppress;
		endTell;
		getEmployee  #mesquite.trees.BasicTreeWindowCoord.BasicTreeWindowCoord;
		tell It;
			makeTreeWindow #7217503538887850151  #mesquite.trees.BasicTreeWindowMaker.BasicTreeWindowMaker;
			tell It;
				suppressEPCResponse;
				setTreeSource  #mesquite.trees.StoredTrees.StoredTrees;
				tell It;
					setTreeBlock 2;
					setTreeBlockID 01612db456ea14;
					toggleUseWeights off;
				endTell;
				setAssignedID 1157.1502042544006.2453817754197859855;
				getTreeWindow;
				tell It;
					setExplanationSize 30;
					setAnnotationSize 20;
					setFontIncAnnot 0;
					setFontIncExp 0;
					setSize 1099 559;
					setLocation 0 23;
					setFont SanSerif;
					setFontSize 10;
					getToolPalette;
					tell It;
						setTool mesquite.trees.BasicTreeWindowMaker.BasicTreeWindow.arrow;
					endTell;
					getTreeDrawCoordinator #mesquite.trees.BasicTreeDrawCoordinator.BasicTreeDrawCoordinator;
				tell It;
					suppress;
					setTreeDrawer  #mesquite.trees.SquareLineTree.SquareLineTree;
					tell It;
						setNodeLocs #mesquite.trees.NodeLocsStandard.NodeLocsStandard;
						tell It;
							branchLengthsToggle off;
							toggleScale on;
							toggleBroadScale off;
							toggleCenter on;
							toggleEven on;
							setFixedTaxonDistance 0;
						endTell;
						setEdgeWidth 4;
						showEdgeLines on;
						orientUp;
					endTell;
					setBackground White;
					setBranchColor Black;
					showNodeNumbers off;
					showBranchColors on;
					labelBranchLengths off;
					centerBrLenLabels on;
					showBrLensUnspecified on;
					showBrLenLabelsOnTerminals on;
					setBrLenLabelColor 0 0 255;
					setNumBrLenDecimals 6;
					desuppress;
					getEmployee #mesquite.trees.BasicDrawTaxonNames.BasicDrawTaxonNames;
					tell It;
						setColor Black;
						toggleColorPartition off;
						toggleColorAssigned on;
						toggleShadePartition off;
						toggleShowFootnotes on;
						toggleNodeLabels on;
						toggleCenterNodeNames off;
						toggleShowNames on;
						namesAngle ?;
					endTell;
				endTell;
					setTreeNumber 1;
					setTree '(4,(((11,13),(12,14)),(17,(18,19))));';
					setDrawingSizeMode 0;
					toggleLegendFloat on;
					scale 0;
					toggleTextOnTree off;
					togglePrintName on;
					showWindow;
				endTell;
				desuppressEPCResponse;
				getEmployee #mesquite.trees.ColorBranches.ColorBranches;
				tell It;
					setColor Red;
					removeColor off;
				endTell;
				getEmployee #mesquite.ornamental.BranchNotes.BranchNotes;
				tell It;
					setAlwaysOn off;
				endTell;
				getEmployee #mesquite.ornamental.ColorTreeByPartition.ColorTreeByPartition;
				tell It;
					colorByPartition off;
				endTell;
				getEmployee #mesquite.ornamental.DrawTreeAssocDoubles.DrawTreeAssocDoubles;
				tell It;
					setOn on;
					setDigits 4;
					writeAsPercentage off;
					toggleCentred off;
					toggleHorizontal on;
					toggleWhiteEdges on;
					toggleShowOnTerminals on;
					setFontSize 10;
					setOffset 0  0;
				endTell;
				getEmployee #mesquite.ornamental.DrawTreeAssocStrings.DrawTreeAssocStrings;
				tell It;
					setOn on;
					toggleCentred on;
					toggleHorizontal on;
					setFontSize 10;
					setOffset 0  0;
					toggleShowOnTerminals on;
				endTell;
				getEmployee #mesquite.trees.TreeInfoValues.TreeInfoValues;
				tell It;
					panelOpen false;
				endTell;
			endTell;
		endTell;
		getEmployee  #mesquite.charMatrices.BasicDataWindowCoord.BasicDataWindowCoord;
		tell It;
			showDataWindow #1724692540663096330 #mesquite.charMatrices.BasicDataWindowMaker.BasicDataWindowMaker;
			tell It;
				getWindow;
				tell It;
					getTable;
					tell It;
						rowNamesWidth 133;
					endTell;
					setExplanationSize 30;
					setAnnotationSize 40;
					setFontIncAnnot 0;
					setFontIncExp 0;
					setSize 1099 539;
					setLocation 0 23;
					setFont SanSerif;
					setFontSize 10;
					getToolPalette;
					tell It;
						setTool mesquite.charMatrices.BasicDataWindowMaker.BasicDataWindow.ibeam;
					endTell;
					setActive;
					setTool mesquite.charMatrices.BasicDataWindowMaker.BasicDataWindow.ibeam;
					colorCells  #mesquite.charMatrices.ColorByState.ColorByState;
				tell It;
					setStateLimit 9;
					toggleUniformMaximum on;
				endTell;
					colorRowNames  #mesquite.charMatrices.TaxonGroupColor.TaxonGroupColor;
					colorColumnNames  #mesquite.charMatrices.CharGroupColor.CharGroupColor;
					colorText  #mesquite.charMatrices.NoColor.NoColor;
					setBackground White;
					toggleShowNames on;
					toggleShowTaxonNames on;
					toggleTight off;
					toggleThinRows off;
					toggleShowChanges on;
					toggleSeparateLines off;
					toggleShowStates on;
					toggleAutoWCharNames on;
					toggleAutoTaxonNames off;
					toggleShowDefaultCharNames off;
					toggleConstrainCW on;
					toggleBirdsEye off;
					toggleShowPaleGrid off;
					toggleShowPaleCellColors off;
					toggleShowPaleExcluded off;
					togglePaleInapplicable on;
					toggleShowBoldCellText off;
					toggleAllowAutosize on;
					toggleColorsPanel on;
					toggleDiagonal on;
					setDiagonalHeight 80;
					toggleLinkedScrolling on;
					toggleScrollLinkedTables off;
				endTell;
				showWindow;
				getWindow;
				tell It;
					forceAutosize;
				endTell;
				getEmployee #mesquite.charMatrices.AlterData.AlterData;
				tell It;
					toggleBySubmenus off;
				endTell;
				getEmployee #mesquite.charMatrices.ColorCells.ColorCells;
				tell It;
					setColor Red;
					removeColor off;
				endTell;
				getEmployee #mesquite.categ.StateNamesStrip.StateNamesStrip;
				tell It;
					showStrip off;
				endTell;
				getEmployee #mesquite.charMatrices.AnnotPanel.AnnotPanel;
				tell It;
					togglePanel off;
				endTell;
				getEmployee #mesquite.charMatrices.CharReferenceStrip.CharReferenceStrip;
				tell It;
					showStrip off;
				endTell;
				getEmployee #mesquite.charMatrices.QuickKeySelector.QuickKeySelector;
				tell It;
					autotabOff;
				endTell;
				getEmployee #mesquite.charMatrices.SelSummaryStrip.SelSummaryStrip;
				tell It;
					showStrip off;
				endTell;
				getEmployee #mesquite.categ.SmallStateNamesEditor.SmallStateNamesEditor;
				tell It;
					panelOpen true;
				endTell;
			endTell;
		endTell;
		getEmployee  #mesquite.charMatrices.ManageCharacters.ManageCharacters;
		tell It;
			showCharacters #1724692540663096330 #mesquite.lists.CharacterList.CharacterList;
			tell It;
				setData 0;
				getWindow;
				tell It;
					newAssistant  #mesquite.lists.DefaultCharOrder.DefaultCharOrder;
					newAssistant  #mesquite.lists.CharListInclusion.CharListInclusion;
					newAssistant  #mesquite.lists.CharListPartition.CharListPartition;
					newAssistant  #mesquite.parsimony.CharListParsModels.CharListParsModels;
					setExplanationSize 30;
					setAnnotationSize 20;
					setFontIncAnnot 0;
					setFontIncExp 0;
					setSize 1099 559;
					setLocation 0 23;
					setFont SanSerif;
					setFontSize 10;
					getToolPalette;
					tell It;
					endTell;
				endTell;
				showWindow;
				getEmployee #mesquite.lists.CharListAnnotPanel.CharListAnnotPanel;
				tell It;
					togglePanel off;
				endTell;
			endTell;
		endTell;
		endTell;
end;
